# Supplementary material for: Biallelic pathogenic variants in POLR3D alter tRNA transcription and cause a hypomyelinating leukodystrophy: A case report
Source: Front Neurol. 2023 Oct 13;14:1254140. doi: 10.3389/fneur.2023.1254140 (PMC10616956; doi:10.3389/fneur.2023.1254140)
Supplement: Supplementary file 1 [file Table_1.xlsx]

## Sheet: Table S1
Supplementary table 1 (S1): RT-qPCR Primer sequences
POLR3D	F	GAAGATCAAGGAAGAGCCCAAGG
	R	CCTCTCGTTGTCGGTCTCTGT
PORL3A	F	GCTTCAATACTGGTTGGCAAGG
	R	CCACAGGGTGACAGGCTTTAG
POLR3B	F	CAGGAAAAACGCCAGCAGAAT
	R	AACAATGAAGTAGCCACCTGG
POLR1C	F	TTGGGGTTCGCAATGTCCAT
	R	TTCTCGAAGCGGTCCTGGTC
POLR3E	F	ACCTACGATGACATTCCGCA
	R	GCCATCTCAAGCTCTACCTTCT
POLR3F	F	AGGTTGTTGTCTATGGGTCAGT
	R	ATCCCTTCATTTTACCAGCATTCT
5S	F	GCCATACCACCCTGAACGC
	R	TATTCCCAGGCGGTCTCCC
7SL	F	GGAGTTCTGGGCTGTAGTGC
	R	TTTGACCTGCTCCGTTTCCG
U6	F	CGCTTCGGCAGCACATATAC
	R	TTCACGAATTTGCGTGTCAT
7SK	F	CGGTCTTCGGTCAAGGGTATA
	R	GGATGTGTCTGGAGTCTTGGA
RRPH1	F	GTCACTCCACTCCCATGTCCC
	R	GGGAACTCACCTCCCCGAAG
RMRP	F	AGGCTACACACTGAGGACTCT
	R	GAAGCGGGGAATGTCTACGT
tRNA-Leu-CAA-1-2	F	CTCAAGCTTGGCTTCCTCGT
	R	GAACCCACGCCTCCATTG
tRNA-Tyr-GTA-8-1	F	AGCGGAGGACTGTAGGTTCA
	R	GATTCGAACCAGCGACCTAA
tRNA-Ala-AGC-10-1	F	GGGGAATTAGCTCAAGTGGTAGA
	R	GGGCATCGATCCCACTACCT
tRNA-Gly-TCC-4-1	F	GTTGGTGGTATAGTGGTGAGCA
	R	TGCGTTGGGCGGGAATC
tRNA-Ile-TAT-3-1	F	GGTTAGCGCGCGGTACTTAT
	R	TTGAACTCACAACCTCGGCA
PGK1	F	GAACAAGGTTAAAGCCGAGCC
	R	GTGGCAGATTGACTCCTACCA
TRFC	F	TCGTGAGGCTGGATCTCAAAA
	R	CCTTACTATACGCCACATAACCC

## Sheet: Table S2
Supplementary table 2 (S2): Filtered proteins list from MaxQuant imputed label-free quantification log2-transformed intensity analysis of POLR3D P181S against the POLR3D WT control.
Highlight: Significantly increased protein
Highlight: BAIT
Highlight: Detected Pol III subunits
Highlight: Significantly increased PAQosome subunits
Highlight: Detected GPNs
Gene Name	Protein ID	-Log Student's T-test p-value POLR3D P181S vs POLR3D WT	Student's T-test q-value POLR3D P181S vs POLR3D WT	Student's T-test Difference POLR3D P181S vs POLR3D WT	Log2-transformed and imputated LFQ-intentisity of each proteins per replicate computed with Maxquant and Perseus.										Peptides	Razor + unique peptides	Unique peptides	Sequence coverage [%]	Unique + razor sequence coverage [%]	Unique sequence coverage [%]	Mol. weight [kDa]	Q-value	Score	Intensity	MS/MS count	-Log Student's T-test p-value R3DP181S_FLAG-CTRL	Student's T-test q-value R3DP181S_FLAG-CTRL	Student's T-test Difference R3DP181S_FLAG-CTRL	Student's T-test Test statistic R3DP181S_FLAG-CTRL	-Log Student's T-test p-value R3DWT_FLAG-CTRL	Student's T-test q-value R3DWT_FLAG-CTRL	Student's T-test Difference R3DWT_FLAG-CTRL	Student's T-test Test statistic R3DWT_FLAG-CTRL	Student's T-test Test statistic R3DP181S_R3DWT	Majority protein IDs	Protein names	id
					FLAG_01	FLAG_02	FLAG_03	POLR3D WT_01	POLR3D WT_02	POLR3D WT_03	POLR3D P181S_01	POLR3D P181S_02	POLR3D P181S_03
ASNSD1	L0R819	3.28161	0	1.08978	19.8833	20.0211	19.4595	25.2904	24.9805	25.107	26.3236	26.1978	26.1257		8	8	8	72.9	72.9	72.9	11.25	0	72.512	2259800000	119	5.44862	0	6.42777	23.0702	5.0068	0	5.33799	18.3149	5.26549	L0R819		48
PFDN6	O15212	3.29943	0	1.1942	19.4549	19.6182	19.4907	24.1899	23.9033	24.1467	25.4223	25.1949	25.2053		6	6	6	45.7	45.7	45.7	14.582	0	16.418	785010000	27	6.46105	0	5.75288	30.4098	5.82374	0	4.55868	22.5643	5.52919	O15212	Prefoldin subunit 6	69
URI1	O94763	3.67019	0	1.19641	20.1683	19.4379	19.0892	24.4969	24.3168	24.4806	25.7749	25.5549	25.5538		26	26	26	54.2	54.2	54.2	59.832	0	218.82	3186900000	302	4.30615	0	6.06271	14.2202	3.94588	0	4.8663	11.5012	6.18754	O94763	Unconventional prefoldin RPB5 interactor 1	114
TBL1XR1;TBL1X	Q9BZK7;O60907;Q9BQ87	2.80894	0	-1.70671	19.4121	19.688	18.383	21.8342	21.1758	21.2962	19.5459	19.7969	19.8433		3	3	3	10.1	10.1	10.1	55.594	0	7.0945	48095000	9	NaN	1	0	NaN	2.15683	0.00344938	2.27439	4.16773	-5.29234	Q9BZK7;O60907	F-box-like/WD repeat-containing protein TBL1XR1;F-box-like/WD repeat-containing protein TBL1X	753
RPAP3	Q9H6T3	3.27326	0	1.14583	19.7749	19.7285	18.8578	24.4887	24.3118	24.4689	25.7649	25.4821	25.4598		32	32	32	50.5	50.5	50.5	75.718	0	323.31	4407300000	387	4.38726	0	6.11517	14.7703	4.08932	0	4.96935	12.3166	5.3788	Q9H6T3	RNA polymerase II-associated protein 3	768
PFDN2	Q9UHV9	2.37222	0.01115	1.0886	19.2325	19.3788	18.3088	25.0928	24.8474	24.6439	26.2162	25.8188	25.8149		6	6	6	39.6	39.6	39.6	16.648	0	79.707	1607400000	104	4.37679	0	6.97664	15.1521	4.09096	0	5.88804	12.8217	3.80758	Q9UHV9	Prefoldin subunit 2	821
CCAR2	Q8N163	2.69134	0.0123889	-0.862836	19.7409	19.3361	18.9435	22.768	22.8724	23.0595	22.1455	22.0979	21.8681		15	15	15	27.5	27.5	27.5	102.9	0	47.065	483770000	107	3.40796	0.00185833	2.69701	7.80339	3.88105	0.00237083	3.55984	10.3036	-3.90689	Q8N163	Cell cycle and apoptosis regulator protein 2	666
PIH1D1	Q9NWS0	2.45872	0.0139375	1.25005	18.8303	19.2916	19.7699	24.2224	23.6862	23.8844	25.4317	25.1009	25.0105		8	8	8	44.8	44.8	44.8	32.363	0	167.01	1386900000	92	4.39972	0	5.88378	14.711	3.91548	0	4.63373	11.2146	4.13666	Q9NWS0	PIH1 domain-containing protein 1	789
PDRG1	Q9NUG6	2.68508	0.0159286	1.26428	19.0892	20.0572	20.3599	24.2675	24.4219	24.6186	25.9427	25.7196	25.4385		6	6	6	55.6	55.6	55.6	15.511	0	33.696	1320200000	94	3.85762	0	5.86486	11.499	3.50155	0.00214717	4.60058	9.26699	4.55173	Q9NUG6	p53 and DNA damage-regulated protein 1	781
WDR92	Q96MX6	3.01078	0.0185833	1.05325	19.3112	18.0764	20.3037	24.8831	24.8388	24.8131	26.1	25.9093	25.6855		16	16	16	61.3	61.3	61.3	39.74	0	84.38	2974600000	211	3.27953	0	6.66783	8.82826	3.01929	0.00339091	5.61458	7.54079	4.75435	Q96MX6	WD repeat-containing protein 92	711
PFKM	P08237	1.36336	0.0261765	-1.47744	19.4889	19.1079	19.6703	22.3845	21.6666	22.6639	21.1207	21.219	19.9429		6	6	6	11.4	11.4	11.4	85.182	0	13.726	98436000	13	1.4101	0.0139143	1.3385	2.46869	2.93485	0.00248667	2.81593	6.39794	-2.43697	P08237	ATP-dependent 6-phosphofructokinase, muscle type	172
DDB1	Q16531	1.56535	0.0278125	-0.96066	19.8787	20.527	21.0862	24.2544	23.4568	24.0238	23.2565	22.774	22.8224		23	23	23	27.5	27.5	27.5	126.97	0	111.52	1051300000	125	2.52377	0.00220792	2.45371	5.10017	2.89779	0.00257241	3.41437	6.54404	-2.51279	Q16531	DNA damage-binding protein 1	595
UXT	Q9UBK9	1.80869	0.0296667	1.1285	18.6206	19.4796	16.7768	24.0383	23.7282	23.9335	25.3984	25.1691	24.518		4	4	4	31.2	31.2	31.2	18.246	0	29.656	491410000	65	2.88254	0.00166418	6.73615	7.16777	2.65627	0.00245934	5.60766	6.21345	2.97788	Q9UBK9	Protein UXT	813
YBX3	P16989	2.21852	0.0317857	0.685687	20.4835	18.9633	19.2762	21.6257	21.4281	21.7225	22.3848	22.0867	22.3619		8	4	4	41.7	32.8	32.8	40.089	0	52.047	114640000	24	2.33304	0.00206481	2.70348	4.71597	1.89102	0.00435415	2.0178	3.53072	2.99255	P16989	Y-box-binding protein 3	225
CUL4A	Q13619;Q13620	1.92231	0.0342308	-0.949858	19.5012	20.7151	19.1698	22.1923	21.9976	21.904	21.4208	21.0953	20.7282		8	8	8	13.3	13.3	13.3	87.679	0	23.651	148080000	42	1.18431	0.0207935	1.2861	2.10653	2.02611	0.00319314	2.23596	3.87302	-2.99347	Q13619	Cullin-4A	548
KRT18	P05783;CON__H-INV:HIT000015463	1.75281	0.0370833	-1.53972	20.0041	20.0265	23.7265	25.8194	24.5969	25.4455	24.0552	23.5146	23.6729		16	15	11	37	35.3	26.3	48.057	0	104.06	1884900000	135	0.935227	0.0319457	2.49521	1.8518	1.45388	0.00689151	4.03493	2.90517	-3.10639	P05783	Keratin, type I cytoskeletal 18	154
GTPBP4	Q9BZE4	2.75364	0.0404545	-0.538018	19.3503	18.7409	20.007	21.6522	21.457	21.658	20.9925	21.092	21.0685		4	4	4	9.9	9.9	9.9	73.964	0	11.372	71750000	22	1.99655	0.00934126	1.68495	3.60952	2.40661	0.0032413	2.22297	4.71476	-3.11825	Q9BZE4	Nucleolar GTP-binding protein 1	752
TUBB3	Q13509	1.25932	0.0494667	-1.82006	19.0276	18.8583	19.1493	22.2256	21.7406	21.8524	19.5445	19.3736	21.4403		16	2	2	36.7	6.4	6.4	50.432	0	9.3777	52590000	10	0.763455	0.0871808	1.10774	1.4431	4.18432	0	2.9278	10.8771	-2.33853	Q13509	Tubulin beta-3 chain	544
STIP1	P31948	1.66217	0.0582667	-0.547992	19.9835	19.6502	20.8137	22.3871	22.0066	22.1345	21.7898	21.6497	21.4447		4	4	4	10.1	10.1	10.1	62.639	0	17.982	138250000	31	1.8304	0.0105308	1.47893	3.21391	2.29479	0.00370066	2.02693	4.37264	-2.19084	P31948	Stress-induced-phosphoprotein 1	294
IPO5	O00410	1.25884	0.0584105	-1.39881	19.4998	19.3819	17.0554	23.4706	23.0816	22.989	22.7456	21.531	21.0681		19	19	19	26.3	26.3	26.3	123.63	0	66.215	532550000	100	1.53844	0.0108603	3.13589	3.01521	2.30233	0.00180484	4.5347	4.98621	-2.25066	O00410	Importin-5	53
MAF1	Q9H063	1.20343	0.06118	-1.6798	19.7627	18.9519	20.1114	22.3828	22.3953	22.3226	19.9528	20.1134	21.9951		3	3	3	18	18	18	28.77	0	40.343	100810000	10	0.659874	0.129143	1.0784	1.28359	2.88104	0.00243261	2.75821	6.20975	-2.22189	Q9H063	Repressor of RNA polymerase III transcription MAF1 homolog	758
CGA	P01215	1.04208	0.0811	3.43937	19.4088	19.6841	19.0466	18.7288	19.3628	23.6535	24.2259	23.8782	23.9591		2	2	2	16.4	16.4	16.4	13.075	0.0039113	4.0104	191510000	9	4.58601	0	4.64123	14.8579	0.315662	0.416989	1.20186	0.725	2.08405	P01215	Glycoprotein hormones alpha chain	129
PFKP	Q01813	1.28697	0.08365	-0.80293	19.5814	20.7802	21.1707	23.6219	23.4833	23.8605	23.3399	22.8135	22.4036		21	21	20	36	36	33.5	85.595	0	100.16	842800000	130	1.88444	0.00927639	2.34154	3.60462	2.51629	0.00189661	3.14447	5.32359	-2.04559	Q01813	ATP-dependent 6-phosphofructokinase, platelet type	499
RPL19	P84098	1.41378	0.087287	-0.632484	21.55	22.1686	22.7387	25.83	26.276	26.2428	25.7004	25.5579	25.193		6	6	6	26.5	26.5	26.5	23.466	0	73.485	1624000000	77	3.05199	0.00161594	3.33133	7.01322	3.3572	0.00192881	3.96382	8.39786	-2.05116	P84098	60S ribosomal protein L19	483
TUBA1B	P68363;Q9H853	1.45078	0.08916	-0.554077	26.8991	26.848	26.7888	30.226	30.0119	30.1493	29.8641	29.5716	29.2892		26	26	0	65.9	65.9	0	50.151	0	323.31	79339000000	1418	4.06558	0	2.72964	10.1468	5.90153	0	3.28372	19.2853	-1.99733	P68363	Tubulin alpha-1B chain	470
RUVBL2	Q9Y230	1.38029	0.0900269	0.608253	19.2521	19.5209	19.1447	25.1905	24.7996	24.9771	25.9296	25.507	25.3553		31	31	31	69.5	69.5	69.5	51.156	0	241.57	5260000000	449	5.17261	0	6.29138	20.6253	5.43663	0	5.68313	21.9407	1.98992	Q9Y230	RuvB-like 2	838
SQSTM1	Q13501	1.31453	0.102956	-0.621671	20.4348	20.9114	22.7939	24.7341	24.1434	24.3862	24.0775	23.6281	23.6931		12	12	12	51.4	51.4	51.4	47.687	0	141.74	969720000	163	1.52284	0.0111042	2.41951	2.90202	1.83098	0.00450808	3.04119	3.61903	-1.93378	Q13501	Sequestosome-1	543
RPS14	P62263	1.80704	0.111028	0.348012	23.3342	23.1803	22.8569	23.7844	23.7157	23.9013	24.0223	24.1726	24.2504		7	7	7	39.7	39.7	39.7	16.273	0	42.219	736480000	71	2.55864	0.0043937	1.02466	4.00662	1.96229	0.00673843	0.676652	2.69897	1.86977	P62263	40S ribosomal protein S14	424
SLC7A6OS	Q96CW6	1.37811	0.111043	-0.495757	20.4418	20.8617	19.9698	22.2917	22.283	22.5127	21.8311	21.6263	22.1428		5	5	5	21.4	21.4	21.4	35.027	0	13.656	132970000	25	2.07478	0.00947376	1.44228	3.62222	2.71009	0.00188067	1.93804	5.26147	-1.85043	Q96CW6	Probable RNA polymerase II nuclear localization protein SLC7A6OS	700
RBM25	P49756	0.986762	0.111073	1.29331	19.9481	19.6485	19.3491	18.908	20.5977	20.8581	21.2971	21.436	21.5107		3	3	3	5.1	5.1	5.1	100.18	0	8.3515	45575000	9	3.18246	0.00141139	1.766	6.221	0.30264	0.496751	0.472692	0.6429	1.81019	P49756	RNA-binding protein 25	363
MYPN	Q86TC9;Q8WX93	0.988741	0.111109	-1.26876	18.6264	18.3751	19.9013	22.0064	21.3172	21.2159	21.3112	19.4935	19.9285		7	7	7	8	8	8	145.26	0	11.486	61157000	14	0.817042	0.064598	1.27682	1.55037	2.05326	0.00326784	2.54559	4.01661	-1.80827	Q86TC9	Myopalladin	650
GCN1L1	Q92616	1.06802	0.111114	-1.12394	19.2462	20.2785	16.8652	22.818	22.7343	22.6686	22.5515	21.4178	20.8797		31	31	31	16.9	16.9	16.9	292.75	0	81.543	614250000	164	1.1791	0.0170715	2.81975	2.30306	1.75542	0.00441881	3.94368	3.54788	-1.89021	Q92616	Translational activator GCN1	692
HIST1H1E;HIST1H1D;HIST1H1A	P10412;P16402;Q02539;P22492	0.902132	0.114311	-2.28662	19.5206	18.8664	20.748	23.8889	23.1796	23.5028	23.4541	19.5102	20.7472		9	2	2	29.7	9.1	9.1	21.865	0	10.079	106700000	18	0.519963	0.191886	1.52546	1.09858	2.53384	0.00207222	3.81208	5.53767	-1.78296	P10412;P16402;Q02539	Histone H1.4;Histone H1.3;Histone H1.1	196
CCT3	P49368	1.44978	0.114544	-0.43748	21.1966	20.2165	21.2956	22.5446	22.3645	22.6005	22.1076	22.2508	21.8388		6	6	6	15	15	15	60.533	0	17.581	180060000	31	1.47709	0.0130043	1.16283	2.50097	1.98238	0.00437549	1.60031	3.54301	-1.82145	P49368	T-complex protein 1 subunit gamma	359
RUVBL1	Q9Y265	1.17359	0.117336	0.609454	19.91	20.6291	20.9261	25.5398	25.0687	25.2641	26.295	25.7805	25.6254		24	24	24	62.3	62.3	62.3	50.227	0	317.91	4916600000	400	3.92747	0	5.41187	11.6831	3.88125	0	4.80242	11.1387	1.77079	Q9Y265	RuvB-like 1	839
RPS3A	P61247	1.65524	0.118239	0.365488	23.297	23.4721	23.3526	24.3284	24.3645	24.5314	24.6577	24.9242	24.7388		12	12	12	43.2	43.2	43.2	29.945	0	49.743	1338600000	114	3.92145	0.00168939	1.3997	7.2048	3.662	0.00213143	1.03421	5.71102	1.82173	P61247	40S ribosomal protein S3a	407
RHEB	Q15382	1.4731	0.1411	-0.377691	18.7729	20.0737	18.6059	23.205	23.0597	23.152	22.9783	22.612	22.6933		3	3	3	18.5	18.5	18.5	20.497	0	13.545	149370000	18	2.78677	0.00142949	3.61036	6.25673	2.99037	0.00283291	3.98805	7.04773	-1.72543	Q15382	GTP-binding protein Rheb	586
MAGED2	Q9UNF1;Q9Y5V3	1.03046	0.145341	-0.727134	20.5392	19.6529	20.0517	21.9161	21.1443	21.6275	21.2399	20.8672	20.3995		6	6	6	17.2	17.2	17.2	64.953	0	12.618	67377000	19	1.00165	0.0529289	0.754251	1.66413	1.91271	0.00456409	1.48139	3.35828	-1.68572	Q9UNF1	Melanoma-associated antigen D2	834
ATP5A1	P25705	1.59761	0.145549	0.309779	22.4706	22.2895	22.0023	23.3625	23.1686	23.3815	23.7192	23.5223	23.6005		16	16	16	36.3	36.3	36.3	59.75	0	90.12	1071000000	113	3.10982	0.00119892	1.35987	5.48627	2.6338	0.00342822	1.05009	4.16095	1.63981	P25705	ATP synthase subunit alpha, mitochondrial	263
FERMT3	Q86UX7	1.16483	0.146226	-0.548472	21.0804	20.4356	18.1781	23.0401	22.8453	23.0196	22.8146	22.3594	22.0856		9	9	9	20.5	20.5	20.5	75.952	0	20.284	236160000	31	1.30523	0.0131184	2.5218	2.50876	1.59633	0.00569191	3.07027	3.12641	-1.70645	Q86UX7	Fermitin family homolog 3	653
HSPA1B;HSPA1A	P0DMV9;P0DMV8	1.18232	0.148857	-0.474868	23.6699	23.788	23.865	26.9248	26.5219	26.5706	26.4771	26.0535	26.0621		35	31	19	59.8	56.6	34.3	70.051	0	323.31	10180000000	580	4.05635	0	2.42326	9.66002	4.50413	0	2.89813	12.123	-1.64413	P0DMV9;P0DMV8	Heat shock 70 kDa protein 1B;Heat shock 70 kDa protein 1A	190
POLR3K	Q9Y2Y1	1.67452	0.149767	-0.298009	20.0005	18.7073	18.5195	28.6107	28.3741	28.5542	28.1708	28.1831	28.2911		5	5	5	60.2	60.2	60.2	12.336	0	169.53	8224400000	208	4.39542	0	9.13924	16.1161	4.4365	0	9.43725	16.529	-1.64713	Q9Y2Y1	DNA-directed RNA polymerase III subunit RPC10	847
KPNA2	P52292	1.25418	0.150035	0.445255	21.0403	21.6183	21.3631	22.3292	22.074	21.8166	22.6586	22.3944	22.5026		8	8	8	25.3	25.3	25.3	57.861	0	22.794	204450000	49	2.51494	0.0027418	1.17794	4.14824	1.51632	0.0130789	0.732689	2.26646	1.66986	P52292	Importin subunit alpha-1	373
TUBB	P07437;A6NNZ2;Q9H4B7	0.996988	0.153333	-0.737684	25.8816	25.8804	26.0109	29.3811	29.351	29.6235	29.1727	28.9106	28.0592		23	5	5	61	16.2	16.2	49.67	0	323.31	13956000000	390	2.92536	0.00146711	2.78984	6.35621	5.47506	0	3.52753	17.9481	-1.65017	P07437	Tubulin beta chain	165
MRPS27	Q92552	1.3855	0.154528	0.343064	19.3382	19.5962	19.4655	20.239	20.029	20.1053	20.56	20.2718	20.5707		4	4	4	15	15	15	47.611	0	6.305	28010000	6	2.90634	0.00195614	1.0009	4.48839	2.61617	0.00454344	0.657834	3.34785	1.59174	Q92552	28S ribosomal protein S27, mitochondrial	688
GPN1	Q9HCN4	1.42003	0.157073	0.359917	19.0187	19.612	19.8634	26.1742	26.2025	26.3673	26.76	26.6483	26.4155		14	14	14	57.2	57.2	57.2	41.74	0	221.04	4046600000	310	4.90679	0	7.10993	19.2061	4.89989	0	6.75001	18.879	1.65105	Q9HCN4	GPN-loop GTPase 1	774
GPN3	Q9UHW5	1.46595	0.163111	0.316877	19.6899	19.3642	19.5105	25.4419	25.4026	25.4412	25.9371	25.6957	25.6035		8	8	8	45.8	45.8	45.8	32.761	0	133.86	2967800000	232	5.85319	0	6.22389	26.2662	6.39627	0	5.90701	30.2846	1.58205	Q9UHW5	GPN-loop GTPase 3	822
POLR3H	Q9Y535	1.75164	0.17369	-0.259097	18.571	20.6753	18.6375	29.03	28.9556	28.9755	28.8345	28.7323	28.617		14	14	14	61.8	61.8	61.8	22.918	0	323.31	17355000000	485	3.77191	0	9.43335	11.8889	3.82432	0	9.69245	12.2539	-1.55488	Q9Y535	DNA-directed RNA polymerase III subunit RPC8	857
SLC25A6	P12236	0.973967	0.183139	0.513218	22.5901	22.9326	22.3716	22.8013	23.0925	23.5565	23.4399	23.7559	23.7941		6	6	2	22.5	22.5	9.7	32.866	0	16.954	294170000	42	2.18836	0.00946471	1.03183	3.46103	0.88207	0.0760948	0.518615	1.38714	1.47947	P12236	ADP/ATP translocase 3;ADP/ATP translocase 3, N-terminally processed	207
ARL1	P40616	1.1812	0.186594	-0.36083	20.5961	18.8252	18.4031	22.6104	22.3077	22.3923	22.249	22.1119	21.8668		2	2	2	12.7	12.7	12.7	20.417	0	6.0063	96797000	21	1.83283	0.00908707	2.80117	3.58648	2.0198	0.00332619	3.162	4.06519	-1.48113	P40616	ADP-ribosylation factor-like protein 1	324
HADHA	P40939	1.00163	0.187394	-0.511222	20.4717	20.3582	20.5997	21.9179	21.5614	22.1654	21.6248	21.4197	21.0664		11	11	11	20.7	20.7	20.7	82.999	0	26.665	197040000	39	2.13754	0.0105935	0.893807	3.22248	2.76025	0.00173488	1.40503	4.86722	-1.50613	P40939	Trifunctional enzyme subunit alpha, mitochondrial;Long-chain enoyl-CoA hydratase;Long chain 3-hydroxyacyl-CoA dehydrogenase	326
TUBA4A	P68366	1.03041	0.188222	-0.491752	20.8595	20.3781	20.6208	24.3777	24.1988	24.2173	24.108	23.8435	23.3671		22	3	3	58	10	10	49.924	0	38.781	533380000	79	3.5929	0	3.15337	8.82059	4.76777	0	3.64513	14.5732	-1.51729	P68366	Tubulin alpha-4A chain	471
POLR2C	P19387	1.08178	0.190183	0.41678	18.8344	20.5138	19.123	21.6512	21.2327	21.4084	21.9886	21.9753	21.5787		4	4	4	16	16	16	31.441	0	15.636	67666000	21	1.93243	0.00734526	2.35714	3.70847	1.65986	0.00599752	1.94036	3.06796	1.48257	P19387	DNA-directed RNA polymerase II subunit RPB3	239
GEMIN4	P57678	0.775223	0.191132	-0.98001	19.2358	18.1975	18.5089	21.4697	21.5233	21.3507	21.6285	19.8896	19.8856		4	4	4	5.1	5.1	5.1	120.04	0	6.1766	67072000	8	1.29901	0.0152996	1.82052	2.40562	3.07036	0.00269639	2.80053	6.80066	-1.43585	P57678	Gem-associated protein 4	393
TUBB4B	P68371	1.04999	0.191142	-0.462161	25.3679	25.624	25.5696	28.9114	28.6459	28.8234	28.6524	28.3518	27.99		25	25	1	65.2	65.2	2.7	49.83	0	323.31	44517000000	1600	3.77115	0	2.8109	9.16422	5.11491	0	3.27306	15.565	-1.50642	P68371	Tubulin beta-4B chain	472
CPT1A	P50416	1.63091	0.192513	0.243406	19.5253	18.0622	19.9407	20.8236	20.8155	20.9845	21.1111	21.1909	21.0518		5	5	5	9.1	9.1	9.1	88.367	0	17.097	46537000	24	1.56424	0.0110461	1.94189	2.89348	1.38463	0.00957947	1.69849	2.52617	1.44715	P50416	Carnitine O-palmitoyltransferase 1, liver isoform	364
POLR2H	P52434	1.79223	0.193982	-0.228203	18.2093	21.3919	19.9259	29.1879	29.1761	29.1755	29.0603	28.9267	28.868		11	11	11	74.7	74.7	74.7	17.143	0	323.31	18292000000	423	3.23098	0	9.10929	8.91811	3.27579	0.00206909	9.33749	9.15722	-1.453	P52434	DNA-directed RNA polymerases I, II, and III subunit RPABC3	374
RPL5	P46777	1.31909	0.197947	0.281455	22.183	22.8032	22.3249	24.0079	23.9527	23.7428	24.2933	24.1617	24.0927		10	10	10	40.4	40.4	40.4	34.362	0	44.041	987590000	145	3.05092	0.00129651	1.74559	5.8848	2.69788	0.00168271	1.46413	4.81228	1.40795	P46777	60S ribosomal protein L5	344
RPL15	P61313	1.26976	0.199434	-0.297424	21.5191	22.3846	23.6413	25.9965	25.97	26.2826	25.8187	25.8422	25.6959		8	8	8	38.7	38.7	38.7	24.146	0	45.823	2018000000	118	2.21394	0.00199107	3.2706	4.55676	2.33416	0.00177619	3.56803	4.92713	-1.41703	P61313	60S ribosomal protein L15	409
GRWD1	Q9BQ67	0.829961	0.204274	-0.610075	20.0004	20.2036	18.8283	21.3324	21.4733	21.6978	21.3901	20.2842	20.9991		5	5	5	14.3	14.3	14.3	49.419	0	11.11	83758000	24	1.06181	0.0279252	1.21366	1.90483	1.83871	0.00460596	1.82374	3.36722	-1.38403	Q9BQ67	Glutamate-rich WD repeat-containing protein 1	726
POLR3D	P05423	1.24618	0.207678	-0.289511	19.15	18.5096	19.5752	29.7889	29.4943	29.6521	29.4919	29.2918	29.2831		34	34	34	73.9	73.9	73.9	44.395	0	323.31	74505000000	1097	5.26718	0	10.2773	24.6382	5.29324	0	10.5669	25.0879	-1.38472	P05423	DNA-directed RNA polymerase III subunit RPC4	152
TUBB2B	Q9BVA1	0.891639	0.211752	-0.483044	24.9807	25.3011	25.3375	29.0335	28.366	28.5276	28.459	28.0615	27.9575		24	7	1	68.1	27.4	2.7	49.953	0	55.516	6681500000	190	3.99718	0	2.95288	10.1725	3.92606	0.00252889	3.43593	10.3868	-1.37018	Q9BVA1	Tubulin beta-2B chain	742
RPS2	P15880	1.28793	0.216394	0.249351	21.7871	22.3741	23.0103	24.7329	24.9563	24.9966	25.1092	25.2224	25.1024		13	13	13	51.2	51.2	51.2	31.324	0	47.262	1652500000	127	2.82598	0.00137654	2.75415	6.04865	2.63762	0.00199821	2.5048	5.4147	1.30707	P15880	40S ribosomal protein S2	221
LAS1L	Q9Y4W2	0.694739	0.217154	-1.21873	19.4562	18.9546	19.0474	22.6454	22.3437	22.3793	22.1165	19.6536	21.9421		3	3	3	5.9	5.9	5.9	83.064	0	6.1038	79224000	12	1.21191	0.0168715	2.08469	2.29511	4.27475	0	3.30342	11.7521	-1.35536	Q9Y4W2	Ribosomal biogenesis protein LAS1L	856
HSPA8	P11142;P54652	0.899062	0.217682	-0.43058	25.1683	25.1854	25.4336	28.9821	28.4968	28.4665	28.5085	28.1241	28.0211		40	40	32	63.6	63.6	56	70.897	0	323.31	41288000000	1206	4.17887	0	2.95544	10.8932	4.2551	0	3.38602	11.7671	-1.33151	P11142	Heat shock cognate 71 kDa protein	200
RPL14	P50914	2.79829	0.217869	-0.158947	22.1491	22.7623	24.013	26.4281	26.4431	26.4851	26.2821	26.3171	26.2802		4	4	4	20.9	20.9	20.9	23.432	0	87.461	3058700000	117	2.42383	0.00223	3.31833	5.1163	2.49829	0.00191282	3.47727	5.36027	-1.31519	P50914	60S ribosomal protein L14	367
HSPB1	P04792	0.826917	0.219348	-0.508468	23.5236	22.9752	23.4964	24.8362	24.1588	24.1945	24.1939	23.9032	23.5672		6	6	6	45.9	45.9	45.9	22.782	0	30.834	638340000	73	1.02755	0.0622493	0.556316	1.5706	1.70313	0.0069359	1.06478	2.77766	-1.32072	P04792	Heat shock protein beta-1	142
RPS26;RPS26P11	P62854;Q5JNZ5	1.36988	0.219514	0.226735	19.1979	22.2727	23.0703	25.3595	25.5104	25.2489	25.5748	25.6272	25.597		3	3	3	31.3	31.3	31.3	13.015	0	23.786	999830000	50	1.58844	0.0104076	4.08606	3.19067	1.5085	0.00631129	3.85932	3.00814	1.27886	P62854;Q5JNZ5	40S ribosomal protein S26;Putative 40S ribosomal protein S26-like 1	447
UBAP2L	Q14157	0.881343	0.220931	-0.449427	21.0627	19.0771	20.521	22.5783	22.085	21.8206	21.6397	21.6158	21.8801		5	5	5	7	7	7	114.53	0	17.824	131200000	28	1.17169	0.0205498	1.49159	2.1352	1.42721	0.00768069	1.94102	2.6487	-1.33157	Q14157	Ubiquitin-associated protein 2-like	555
RPL13	P26373	2.63248	0.220981	-0.162589	22.8473	23.1979	23.8489	26.175	26.176	26.1499	26.0413	25.9652	26.0066		10	10	10	38.9	38.9	38.9	24.261	0	188.59	3613600000	199	3.10987	0.00157042	2.70636	6.86419	3.21161	0.00310833	2.86895	7.28952	-1.31533	P26373	60S ribosomal protein L13	266
BRIX1	Q8TDN6	1.01046	0.222509	-0.358207	18.7356	19.8165	21.0575	22.4592	22.7787	23.0069	22.3659	22.4852	22.3191		7	7	7	30.6	30.6	30.6	41.401	0	18.381	270380000	39	1.69894	0.0108518	2.5202	3.2619	1.85486	0.00399286	2.87841	3.64658	-1.34486	Q8TDN6	Ribosome biogenesis protein BRX1 homolog	681
DNAJB6;DNAJB8;DNAJB2	O75190;Q8NHS0;P25686	0.678309	0.224279	-1.25761	19.5997	18.4369	19.9999	22.5761	22.5757	22.2701	22.0034	19.5449	22.1008		2	2	2	7.7	7.7	7.7	36.087	0	4.7161	97411000	9	0.911041	0.0382177	1.87083	1.76724	2.5444	0.00196316	3.12844	5.39648	-1.33451	O75190;Q8NHS0;P25686	DnaJ homolog subfamily B member 6;DnaJ homolog subfamily B member 8;DnaJ homolog subfamily B member 2	99
ALYREF	Q86V81	0.976804	0.225986	-0.379236	19.7167	20.5104	19.8249	22.2712	22.3773	22.2845	22.2426	21.6231	21.9295		2	2	2	11.3	11.3	11.3	26.888	0	7.259	103670000	16	2.47677	0.00204587	1.91439	4.71327	3.10093	0.00254318	2.29362	6.53953	-1.34513	Q86V81	THO complex subunit 4	654
TUBB8	Q3ZCM7	0.749183	0.232931	-0.511649	23.8706	24.091	24.0496	27.698	27.3359	26.7385	27.0295	26.6019	26.6061		10	2	2	22.7	7.4	7.4	49.775	0	121.07	2799700000	74	4.19857	0	2.74211	10.6642	3.45736	0.00189667	3.25376	8.39035	-1.23693	Q3ZCM7	Tubulin beta-8 chain	611
RPL8	P62917	1.1668	0.234303	-0.244561	21.576	22.3667	23.7787	26.3237	26.2595	26.4285	26.1261	26.221	25.931		7	7	7	35.4	35.4	35.4	28.024	0	67.344	2399900000	166	2.24902	0.00202727	3.5189	4.69276	2.36384	0.00181951	3.76346	5.04414	-1.23169	P62917	60S ribosomal protein L8	456
BAG3	O95817	0.621214	0.236078	-1.18114	20.1867	19.5132	19.0883	23.1895	21.3195	20.981	21.354	20.9324	19.6602		4	4	4	11.7	11.7	11.7	61.594	0	9.4177	59584000	12	0.810226	0.0740665	1.05277	1.50144	1.37663	0.00871054	2.23391	2.60508	-1.23701	O95817	BAG family molecular chaperone regulator 3	124
NOL9	Q5SY16	0.657802	0.258777	-0.701006	19.3469	19.42	19.93	20.2164	21.0202	21.7266	20.6233	20.3243	19.9126		3	3	3	7.1	7.1	7.1	79.322	0	8.3881	36094000	11	1.22803	0.0276503	0.721104	1.9187	1.4007	0.00942345	1.42211	2.48078	-1.20353	Q5SY16	Polynucleotide 5-hydroxyl-kinase NOL9	618
TUBB6	Q9BUF5	0.738165	0.2682	-0.45013	19.0052	21.6283	20.9352	24.7575	24.3751	24.3744	24.5484	23.8374	23.7708		20	10	8	60.5	40.8	36.1	49.857	0	140.96	1346600000	218	1.89354	0.00582836	3.52929	3.82256	2.12706	0.00372533	3.97942	4.44592	-1.18571	Q9BUF5	Tubulin beta-6 chain	738
GTF3C3	Q9Y5Q9	0.826484	0.26832	0.317675	19.3635	19.3611	18.7188	23.549	23.2054	23.4531	24.0072	23.532	23.6214		24	24	24	37.6	37.6	37.6	101.27	0	127	967540000	190	4.216	0	4.57239	12.7234	4.24238	0	4.25471	12.6	1.14214	Q9Y5Q9	General transcription factor 3C polypeptide 3	862
PELP1	Q8IZL8	0.802793	0.268871	-0.334749	19.4704	20.2782	20.3073	21.4842	21.4807	21.985	21.5047	21.2396	21.2013		7	7	7	10.8	10.8	10.8	119.7	0	25.297	135060000	56	1.95417	0.0103615	1.29656	3.32153	2.14887	0.003175	1.63131	3.87168	-1.14339	Q8IZL8	Proline-, glutamic acid- and leucine-rich protein 1	664
GTF3C1	Q12789	1.05119	0.272111	-0.236051	20.3667	20.8113	18.1699	22.7041	22.6078	22.7281	22.62	22.4341	22.2778		25	25	25	17.2	17.2	17.2	238.87	0	114.7	682960000	143	1.49754	0.0108195	2.66133	2.88496	1.62145	0.00481078	2.89739	3.15845	-1.14864	Q12789	General transcription factor 3C polypeptide 1	523
PRPF8	Q6P2Q9	0.717771	0.273283	-0.445173	19.8732	20.5624	20.4807	21.3912	21.0275	21.9382	21.1896	20.994	20.8378		6	6	6	3.5	3.5	3.5	273.6	0	12.721	92861000	20	1.36543	0.023306	0.701685	2.0635	1.54344	0.00868102	1.14686	2.59168	-1.16061	Q6P2Q9	Pre-mRNA-processing-splicing factor 8	631
POLR3A	O14802	0.614703	0.275276	-0.769162	18.7427	20.2066	18.175	29.5079	29.4919	29.6713	29.4124	27.6728	29.2785		115	115	114	75.9	75.9	75.3	155.64	0	323.31	178270000000	4004	3.53443	0	9.74643	10.5508	4.18354	0	10.5156	14.8551	-1.16218	O14802	DNA-directed RNA polymerase III subunit RPC1	62
P4HA1	P13674	0.585676	0.275429	-0.929482	20.5757	19.1057	19.9866	21.47	21.5209	22.1542	21.4797	19.4395	21.4375		4	4	4	13.3	13.3	13.3	61.049	0	7.3944	53888000	4	0.48967	0.242195	0.896213	0.998876	1.71876	0.00476966	1.8257	3.14511	-1.15005	P13674	Prolyl 4-hydroxylase subunit alpha-1	213
GTF3C4	Q9UKN8	0.800892	0.275997	-0.354665	20.8166	19.5236	18.1199	22.2954	22.2078	22.5821	22.3481	21.8486	21.8246		10	10	10	17.5	17.5	17.5	91.981	0	43.204	246680000	39	1.4669	0.0103422	2.52041	2.80933	1.66363	0.00444292	2.87507	3.24193	-1.16407	Q9UKN8	General transcription factor 3C polypeptide 4	829
GNL3L	Q9NVN8	1.13776	0.287164	0.203407	19.3738	19.9447	19.2666	21.1877	21.1672	21.3063	21.2809	21.4792	21.5113		5	5	5	11.9	11.9	11.9	65.572	0	11.175	101060000	21	2.98256	0.00128161	1.89544	5.8781	2.85193	0.00192931	1.69203	5.37339	1.10501	Q9NVN8	Guanine nucleotide-binding protein-like 3-like protein	784
LGALS3BP	Q08380	0.677676	0.302408	0.375719	19.3594	19.5862	19.0439	22.3435	22.1349	21.8998	22.892	22.4706	22.1428		5	5	5	14.5	14.5	14.5	65.33	0	13.594	174380000	27	3.53596	0	3.17194	8.62297	3.79457	0.00210741	2.79623	9.23322	1.06777	Q08380	Galectin-3-binding protein	517
RPL36	Q9Y3U8	0.877591	0.30334	-0.248239	19.4254	19.1567	23.0422	25.5284	25.2853	25.2296	25.2497	24.925	25.1238		3	3	3	28.6	28.6	28.6	12.254	0	7.8562	916610000	40	1.65368	0.00986392	4.55808	3.36055	1.72867	0.00439704	4.80632	3.54411	-1.07132	Q9Y3U8	60S ribosomal protein L36	853
PABPC4	Q13310;P0CB38	0.650161	0.304317	-0.431061	20.1467	19.3409	21.5685	22.2024	22.6001	22.8005	22.3813	22.3091	21.6194		10	5	5	21.6	11.2	11.2	70.782	0	11.495	151200000	16	1.1846	0.0195793	1.75125	2.20281	1.4974	0.00671015	2.18231	2.81766	-1.07835	Q13310	Polyadenylate-binding protein 4	538
RPL6	Q02878	1.16475	0.315713	-0.177237	22.3812	22.8887	23.589	25.9017	25.9598	25.9781	25.8578	25.8138	25.6362		15	15	15	46.5	46.5	46.5	32.728	0	292.14	4749000000	267	2.85673	0.00139375	2.81634	6.16754	2.98463	0.00263294	2.99357	6.63907	-1.03313	Q02878	60S ribosomal protein L6	503
GTF3C2	Q8WUA4	0.85209	0.316489	-0.24602	19.2766	19.4433	19.4569	22.5014	22.1142	22.3274	22.0379	22.2087	21.9583		8	8	8	13.9	13.9	13.9	100.68	0	25.198	226160000	37	5.04481	0	2.67605	13.8016	4.68733	0	2.92207	12.9247	-1.05072	Q8WUA4	General transcription factor 3C polypeptide 2	685
HSPA9	P38646	0.832741	0.317932	-0.245274	23.5105	23.3736	23.5993	24.7462	24.2859	24.4827	24.3189	24.2294	24.2306		22	21	21	42.3	41.2	41.2	73.68	0	117.34	2304900000	349	3.35171	0.00192241	0.765169	4.44749	2.61166	0.00330651	1.01044	4.06405	-1.03669	P38646	Stress-70 protein, mitochondrial	318
RPS4X	P62701;P22090;Q8TD47	0.971039	0.318291	0.203155	23.0319	23.2826	23.1867	24.5999	24.6262	24.8624	24.8432	25.0019	24.8527		15	15	15	51.7	51.7	51.7	29.597	0	74.466	1852000000	174	4.3803	0	1.73221	9.1501	3.79475	0.00302432	1.52906	7.24983	1.02597	P62701	40S ribosomal protein S4, X isoform	438
POLR3GL	Q9BT43	0.970719	0.318438	-0.201781	20.5954	19.891	18.4288	25.6337	25.4377	25.6376	25.3637	25.494	25.246		4	4	4	16.5	16.5	16.5	25.334	0	63.756	1085000000	77	3.05946	0.00179839	5.72951	7.72084	3.11884	0.00177812	5.93129	7.99924	-1.0223	Q9BT43	DNA-directed RNA polymerase III subunit RPC7-like	734
RPL10	P27635;Q96L21	0.679725	0.329141	-0.299501	20.9476	21.4247	21.8216	23.9752	24.1671	24.2503	24.1017	23.9098	23.4827		8	8	8	33.6	33.6	33.6	24.604	0	38.572	1115100000	116	2.83674	0.00132738	2.43342	5.90767	3.29925	0.00329118	2.73292	7.4782	-0.997531	P27635	60S ribosomal protein L10	271
RPL4	P36578	1.03553	0.329217	-0.176864	21.8349	22.3171	23.8124	26.2246	26.2906	26.3766	26.1624	26.2098	25.9891		18	18	18	44	44	44	47.697	0	100.81	4174100000	234	2.35302	0.00216505	3.46563	4.95758	2.4378	0.001865	3.64249	5.22659	-0.981416	P36578	60S ribosomal protein L4	313
POLR2F	P61218	0.439993	0.332611	-2.32203	19.5464	19.7911	19.4601	27.5436	27.4	27.6458	27.5254	20.682	27.4159		2	2	2	26.8	26.8	26.8	14.478	0	5.5566	1978000000	22	1.16421	0.016278	5.60854	2.37118	6.47257	0	7.93056	35.7036	-0.982143	P61218	DNA-directed RNA polymerases I, II, and III subunit RPABC2	405
DCAF8	Q5TAQ9;A6NGE4;P0C7V8	0.53889	0.336076	-0.51266	19.9635	18.7094	19.1286	22.2175	20.9591	20.9898	20.9996	20.8608	20.7681		3	3	3	6.9	6.9	6.9	66.851	0	5.5571	49024000	12	1.89609	0.00928269	1.60897	3.38961	1.72827	0.00442335	2.12163	3.24087	-0.986118	Q5TAQ9	DDB1- and CUL4-associated factor 8	624
NDUFA4	O00483	0.450374	0.337959	1.10714	19.767	19.6134	19.9833	18.9349	21.9492	22.0984	22.2115	22.4517	21.6407		2	2	2	27.2	27.2	27.2	9.3697	0.0052016	3.9738	89906000	11	3.03324	0.00148667	2.31342	6.3666	0.510009	0.17898	1.20628	1.06179	0.955901	O00483	Cytochrome c oxidase subunit NDUFA4	56
RCN2	Q14257	0.452361	0.339116	1.1131	19.9041	19.9554	21.2707	21.7919	18.6698	21.8263	21.7704	22.2051	21.6518		4	4	4	23.3	23.3	23.3	36.876	0	17.263	72515000	16	1.45667	0.01259	1.49903	2.59429	0.124026	0.813549	0.385927	0.311724	0.959649	Q14257	Reticulocalbin-2	561
RPL3	P39023;Q92901	0.882605	0.341451	-0.196243	21.537	22.0007	23.173	25.5509	25.7341	25.8106	25.6141	25.5171	25.3756		16	16	16	38	38	38	46.108	0	177.84	3570400000	267	2.57374	0.00121196	3.2654	5.51866	2.6646	0.00219412	3.46164	5.83885	-0.963985	P39023	60S ribosomal protein L3	320
YTHDC1	Q96MU7	0.438641	0.34154	1.76871	21.3674	19.7023	18.4372	24.7857	24.7369	19.5893	24.5466	24.8756	24.9958		2	2	2	2.8	2.8	2.8	84.699	0.0062657	3.5206	317100000	12	2.35324	0.00112626	4.9704	5.18267	0.767011	0.0448944	3.20168	1.5838	0.966904	Q96MU7	YTH domain-containing protein 1	709
YBX1	P67809;Q9Y2T7	1.03358	0.342473	-0.170486	21.3441	21.0965	22.1644	24.7226	24.6552	24.7792	24.6833	24.4583	24.5039		12	12	8	47.8	47.8	42.9	35.924	0	323.31	1956800000	198	3.09848	0.00159286	3.0135	7.0096	3.21748	0.0033403	3.18399	7.49755	-0.960694	P67809	Nuclease-sensitive element-binding protein 1	466
RPLP1	P05386	0.614317	0.342861	0.290412	24.6049	24.5015	24.6986	26.0385	26.515	25.8082	26.4831	26.411	26.3389		2	2	2	51.8	51.8	51.8	11.514	0	66.428	2099600000	156	4.86365	0	1.80933	10.6122	2.66834	0.00167015	1.51892	4.81028	0.930076	P05386	60S acidic ribosomal protein P1	149
TUBA1C	Q9BQE3	0.676922	0.344019	-0.250374	23.6229	23.4067	23.6845	26.9961	26.7734	26.649	26.7826	26.5656	26.3192		25	5	3	65.7	18.3	15.1	49.895	0	210.76	3994100000	213	4.33306	0	2.98445	11.5607	4.78441	0	3.23482	13.9462	-0.934195	Q9BQE3	Tubulin alpha-1C chain	728
MSH2	P43246	0.505516	0.346261	-0.490564	18.958	20.7608	19.8927	21.788	21.3082	21.8081	21.557	21.5148	20.3608		8	8	8	11.2	11.2	11.2	104.74	0	15.993	134930000	34	0.912615	0.0488942	1.27365	1.69466	1.49669	0.00683574	1.76421	2.73277	-0.935164	P43246	DNA mismatch repair protein Msh2	335
ILF2	Q12905	0.848113	0.3464	-0.192983	19.5282	19.2266	21.561	22.5554	22.5299	22.3704	22.1529	22.2676	22.4562		5	5	5	21	21	21	43.062	0	14.281	191750000	24	1.38215	0.0127055	2.18696	2.60852	1.49783	0.00678669	2.37995	2.849	-0.938266	Q12905	Interleukin enhancer-binding factor 2	527
RPL27	P61353	0.478572	0.376763	-0.466067	22.1948	22.4555	22.8416	25.9149	25.4603	25.9249	25.699	25.6904	24.5124		5	5	5	46.3	46.3	46.3	15.798	0	13.726	1417600000	52	2.51939	0.00114948	2.80332	5.2243	3.75709	0.00218846	3.26939	9.54747	-0.891412	P61353	60S ribosomal protein L27	410
RPL7	P18124	0.928737	0.381475	-0.158786	19.9784	21.8382	23.565	26.4149	26.4828	26.426	26.3976	26.3137	26.1361		14	14	14	51.6	51.6	51.6	29.225	0	48.441	4039200000	215	1.90571	0.00432558	4.48857	3.94265	1.96124	0.00336627	4.64735	4.09166	-0.882607	P18124	60S ribosomal protein L7	235
RPLP2	P05387	0.951764	0.384552	-0.151266	25.5406	25.5869	25.7784	27.7763	27.5823	27.536	27.4986	27.4805	27.4616		8	8	8	80.9	80.9	80.9	11.665	0	323.31	8763200000	294	4.82334	0	1.84495	10.6288	4.37016	0.002276	1.99622	9.80797	-0.867444	P05387	60S acidic ribosomal protein P2	150
RPL28	P46779	0.778207	0.387061	-0.179037	19.7436	21.5265	22.2783	25.6028	25.3438	25.3951	25.3026	25.1325	25.3696		7	7	7	36.5	36.5	36.5	15.747	0	49.109	1781300000	112	2.2481	0.00208411	4.08537	4.77869	2.3136	0.0017904	4.26441	4.98313	-0.868891	P46779	60S ribosomal protein L28	346
KEAP1	Q14145	0.650438	0.399948	-0.206352	19.8395	18.7076	19.6569	28.2711	28.0636	28.2119	28.1823	27.7372	28.008		4	4	4	8	8	8	69.666	0	7.2445	3500800000	17	4.66877	0	8.57453	18.0903	4.79376	0	8.78088	19.246	-0.847666	Q14145	Kelch-like ECH-associated protein 1	554
POLR2K	P53803	0.528337	0.400325	-0.285128	20.4067	19.099	18.62	29.0965	28.37	28.4137	28.2768	28.3626	28.3853		3	3	3	62.1	62.1	62.1	7.0041	0	47.43	5613800000	205	4.12918	0	8.96634	14.1205	4.034	0	9.25147	13.5357	-0.844697	P53803	DNA-directed RNA polymerases I, II, and III subunit RPABC4	381
POLR3C	Q9BUI4	0.787024	0.415359	-0.160869	19.5918	19.7294	19.1425	28.3974	28.2157	28.3201	28.3007	28.0377	28.1121		34	34	34	71	71	71	60.611	0	323.31	41162000000	1105	5.82527	0	8.66229	29.4933	5.93832	0	8.82316	30.9745	-0.827844	Q9BUI4	DNA-directed RNA polymerase III subunit RPC3	739
RPS18	P62269	0.480667	0.443617	0.255351	22.8035	22.6281	22.6893	23.8188	24.4096	23.6671	24.228	24.1401	24.2935		5	5	5	25	25	25	17.718	0	10.232	601040000	33	4.6187	0	1.51355	9.01148	2.24978	0.00369503	1.25819	3.78695	0.77192	P62269	40S ribosomal protein S18	426
RPL23A	P62750	0.806172	0.445414	-0.14076	23.5076	23.5146	24.199	26.187	26.2673	26.4578	26.1724	26.1713	26.1461		6	6	6	39.1	39.1	39.1	17.695	0	18	1713600000	88	3.34194	0.00174219	2.42288	7.35426	3.34083	0.00324348	2.56364	7.47544	-0.778764	P62750	60S ribosomal protein L23a	439
EEF1A1P5;EEF1A1	Q5VTE0;P68104	0.528916	0.445416	-0.218377	25.9578	25.8992	25.8904	27.3784	27.0993	27.3855	27.3596	27.0206	26.8278		16	16	9	40.7	40.7	26.6	50.184	0	186.35	9468200000	485	2.73967	0.00197345	1.15355	4.49096	3.84563	0.00276296	1.37193	6.97856	-0.77503	Q5VTE0;P68104	Putative elongation factor 1-alpha-like 3;Elongation factor 1-alpha 1	469
PRSS56	P0CW18	0.489296	0.448209	-0.254524	21.0773	19.3267	20.9776	24.4482	24.1765	24.4824	24.4647	24.1236	23.7552		16	16	16	35.7	35.7	35.7	64.596	0	121.31	1630700000	230	2.42537	0.00113776	3.65396	5.19412	2.60907	0.00217282	3.90848	5.78322	-0.779412	P0CW18	Serine protease 56	189
FASN	P49327	0.449928	0.451976	-0.309219	19.7568	18.8292	20.3099	20.9834	20.7498	21.4897	21.0989	20.7874	20.4088		8	8	8	6.3	6.3	6.3	273.42	0	19.832	53761000	14	1.11991	0.026571	1.13311	1.96783	1.38993	0.00930225	1.44233	2.46963	-0.781239	P49327	Fatty acid synthase;[Acyl-carrier-protein] S-acetyltransferase;[Acyl-carrier-protein] S-malonyltransferase;3-oxoacyl-[acyl-carrier-protein] synthase;3-oxoacyl-[acyl-carrier-protein] reductase;3-hydroxyacyl-[acyl-carrier-protein] dehydratase;Enoyl-[acyl-carrier-protein] reductase;Oleoyl-[acyl-carrier-protein] hydrolase	358
RPS13	P62277	0.665548	0.452129	0.169491	22.4977	22.6479	22.7545	24.2016	24.4146	24.4444	24.5481	24.6587	24.3623		8	8	8	44.4	44.4	44.4	17.222	0	36.583	1045100000	109	4.10813	0	1.88969	8.82449	4.06189	0.00183548	1.7202	8.32052	0.786678	P62277	40S ribosomal protein S13	428
ABCF2	Q9UG63	0.499348	0.452945	-0.249604	20.8347	21.2002	21.2884	23.2308	22.9596	22.6047	22.9186	22.6137	22.514		11	11	11	21.3	21.3	21.3	71.289	0	30.463	602970000	67	2.98348	0.00122527	1.57435	5.53042	2.87559	0.00209159	1.82395	5.55494	-0.784117	Q9UG63	ATP-binding cassette sub-family F member 2	815
NTPCR	Q9BSD7	0.432538	0.456027	-0.35626	18.0951	20.3865	18.4845	22.5793	21.8268	22.3087	22.2949	21.9914	21.3598		3	3	3	23.7	23.7	23.7	20.713	0	6.1985	74831000	9	1.72229	0.00992675	2.89332	3.36599	1.92659	0.00315706	3.24958	3.86255	-0.78728	Q9BSD7	Cancer-related nucleoside-triphosphatase	733
RPL36A;RPL36AL	P83881;Q969Q0	0.343893	0.459016	1.61998	23.6974	23.0965	23.3733	24.7714	25.4024	19.2912	25.174	24.6239	24.527		3	3	3	23.6	23.6	23.6	12.441	0	9.601	475750000	22	2.18909	0.00578519	1.3859	3.78672	0.040885	0.941995	-0.234086	-0.114288	0.789895	P83881;Q969Q0	60S ribosomal protein L36a;60S ribosomal protein L36a-like	480
WDR18	Q9BV38	0.446754	0.480387	-0.263741	19.1105	20.9161	19.7924	21.721	21.4491	21.5343	21.5162	20.8239	21.5731		2	2	2	4.6	4.6	4.6	47.405	0.0026385	4.1497	55470000	11	1.10861	0.0256235	1.3647	2.01025	1.42333	0.00865169	1.62844	2.5746	-0.745374	Q9BV38	WD repeat-containing protein 18	741
LARP1	Q6PKG0	0.335563	0.4854	0.789773	20.1483	18.7506	21.0475	22.2305	19.3288	22.2429	22.1056	21.9339	22.1319		5	5	5	6.5	6.5	6.5	123.51	0	11.19	88932000	18	1.43766	0.0116536	2.07504	2.69101	0.473249	0.208199	1.28527	1.00622	0.737208	Q6PKG0	La-related protein 1	633
POLR3G	O15318	0.651016	0.488577	-0.147184	20.3861	20.1976	19.85	27.0959	26.8523	26.7861	26.8427	26.7362	26.7138		11	11	11	43	43	43	25.914	0	208.09	5987700000	342	5.66905	0	6.61968	25.2676	5.49463	0	6.76686	23.9016	-0.727813	O15318	DNA-directed RNA polymerase III subunit RPC7	70
RPL26;RPL26L1	P61254;Q9UNX3	0.379425	0.494361	-0.341881	21.6123	22.4581	22.462	24.7598	24.0971	25.1924	24.1561	24.1181	24.7494		6	6	6	27.6	27.6	27.6	17.258	0	16.097	641070000	43	2.46423	0.00210377	2.16375	4.82151	2.38	0.00163358	2.50563	4.76537	-0.714548	P61254;Q9UNX3	60S ribosomal protein L26;60S ribosomal protein L26-like 1	408
RPL24	P83731	0.833315	0.540002	-0.109313	21.6827	21.8788	23.0427	25.3252	25.2109	25.3697	25.2564	25.1974	25.1241		6	6	6	31.8	31.8	31.8	17.779	0	15.534	1619400000	69	2.66352	0.00125281	2.99123	5.68494	2.71862	0.002238	3.10055	5.88259	-0.679648	P83731	60S ribosomal protein L24	479
PSMD11	O00231	0.327707	0.559115	0.33548	19.1279	19.073	19.5191	20.8571	20.8253	19.7694	21.1016	20.9767	20.38		4	4	4	11.4	11.4	11.4	47.463	0	8.7322	49738000	9	2.411	0.00188983	1.57943	4.34841	1.49909	0.00859362	1.24395	2.57018	0.643841	O00231	26S proteasome non-ATPase regulatory subunit 11	51
RPL7A	P62424	0.69106	0.55912	-0.113382	22.6019	23.1717	24.0276	26.2636	26.0709	26.1638	26.1283	25.9586	26.0714		16	16	16	41	41	41	29.995	0	150.07	4791700000	248	2.58211	0.00118617	2.78569	5.38504	2.64397	0.00211132	2.89907	5.59633	-0.649	P62424	60S ribosomal protein L7a	436
CRCP	O75575	0.608268	0.561682	-0.122748	20.2626	19.214	19.3926	28.8192	28.7301	28.8693	28.845	28.6051	28.6001		10	10	10	66.2	66.2	66.2	16.871	0	323.31	12972000000	269	4.96026	0	9.06035	20.8847	5.02222	0	9.1831	21.5341	-0.644384	O75575	DNA-directed RNA polymerase III subunit RPC9	104
HNRNPM	P52272	0.331291	0.600204	0.200952	19.3782	20.5715	21.7373	24.0152	23.3454	23.4207	23.8892	23.962	23.533		17	17	17	30	30	30	77.515	0	34.662	849310000	72	2.01786	0.003568	3.23238	4.07204	1.88096	0.00411895	3.03142	3.72775	0.574359	P52272	Heterogeneous nuclear ribonucleoprotein M	372
DNAJA3	Q96EY1	0.344765	0.600911	-0.193146	20.6947	19.1832	21.5866	23.19	22.5957	22.855	22.9869	22.611	22.4634		8	8	8	20.6	20.6	20.6	52.488	0	16.594	265850000	33	1.42421	0.0114887	2.19895	2.68633	1.52873	0.00691822	2.39209	2.90921	-0.581601	Q96EY1	DnaJ homolog subfamily A member 3, mitochondrial	703
NAP1L4	Q99733	0.296196	0.602231	-0.273712	19.5843	19.3571	21.4982	22.9474	22.2676	21.7229	22.2812	21.8889	21.9467		4	4	3	14.9	14.9	12.3	42.823	0	26.431	94092000	17	1.28606	0.0152358	1.89236	2.39561	1.324	0.00951645	2.16607	2.50169	-0.576579	Q99733	Nucleosome assembly protein 1-like 4	721
POLR1C	O15160	0.664285	0.605464	-0.0967248	19.7007	20.892	19.4439	29.934	29.9438	30.1156	29.9553	29.8945	29.8533		19	19	19	66.5	66.5	66.5	39.249	0	323.31	64480000000	783	4.60669	0	9.88885	18.0749	4.61234	0	9.98558	18.1555	-0.582693	O15160	DNA-directed RNA polymerases I and III subunit RPAC1	68
COPB1	P53618	0.301459	0.609982	-0.228616	18.48	18.6257	20.2268	21.1432	20.7518	21.1653	21.2886	20.3292	20.7567		4	4	4	7	7	7	107.14	0	8.8838	38910000	9	1.26271	0.016842	1.68066	2.31946	1.53108	0.00673547	1.90928	2.82661	-0.55996	P53618	Coatomer subunit beta	379
RPS8	P62241	0.607623	0.610388	0.0965188	23.4978	24.0163	23.8729	25.3893	25.23	25.4226	25.385	25.5183	25.4281		9	9	9	51	51	51	24.205	0	124.78	2642900000	211	3.30545	0.00144805	1.64817	6.35132	3.14096	0.00221584	1.55165	5.84183	0.563716	P62241	40S ribosomal protein S8	420
DNAJA1	P31689	0.327592	0.616095	0.181554	23.0098	22.8362	22.7427	24.9842	24.4937	24.8795	25.2883	24.916	24.6977		12	12	12	48.9	48.9	48.9	44.868	0	70.613	1328500000	146	3.42862	0.00171538	2.10444	7.27356	3.47411	0.00294474	1.92289	7.16408	0.553626	P31689	DnaJ homolog subfamily A member 1	291
CAD	P27708	0.275396	0.646824	-0.224012	19.6714	19.8262	17.4604	25.3529	25.5663	24.8582	25.5135	24.9238	24.6682		74	74	73	49.1	49.1	48.8	242.98	0	323.31	8369000000	863	2.77694	0.00150676	6.04916	6.69098	2.86089	0.0027975	6.27317	7.02967	-0.525182	P27708	CAD protein;Glutamine-dependent carbamoyl-phosphate synthase;Aspartate carbamoyltransferase;Dihydroorotase	273
RPL18A	Q02543	0.337653	0.651729	-0.139802	21.6778	22.2198	23.1828	25.5114	25.9164	25.954	25.7999	25.4735	25.6889		8	8	8	39.8	39.8	39.8	20.762	0	129.02	2217300000	125	2.73058	0.00134337	3.29399	5.98458	2.75582	0.00233125	3.4338	6.10617	-0.515833	Q02543	60S ribosomal protein L18a	502
IGF2BP1	Q9NZI8	0.305085	0.655773	0.155761	20.3746	18.8507	20.0718	20.8126	21.2757	21.372	21.1545	21.5357	21.2374		4	4	3	9.4	9.4	7.6	63.48	0	9.1538	71514000	21	1.48935	0.0113813	1.54347	2.66136	1.30861	0.0102426	1.38771	2.32541	0.505909	Q9NZI8	Insulin-like growth factor 2 mRNA-binding protein 1	802
RPL29	P47914	0.219898	0.687205	0.312658	22.9844	22.9192	23.934	26.6984	25.6157	25.4114	26.7525	26.436	25.475		2	2	2	14.5	14.5	14.5	17.752	0	37	1267600000	41	2.36388	0.00214423	2.94199	4.86227	2.15247	0.00360516	2.62933	4.26335	0.478011	P47914	60S ribosomal protein L29	355
RPLP0;RPLP0P6	P05388;Q8NHW5	0.624281	0.69225	-0.0695947	24.5513	24.6351	24.5617	26.0877	26.0884	26.1039	26.0487	25.9276	26.0948		14	14	14	50.8	50.8	50.8	34.273	0	323.31	4832500000	353	4.85551	0	1.44104	9.21314	6.22108	0	1.51064	11.9051	-0.463497	P05388;Q8NHW5	60S acidic ribosomal protein P0;60S acidic ribosomal protein P0-like	151
RPL30	P62888	0.344765	0.692452	-0.106023	24.0283	24.2621	23.8739	25.2791	24.9899	25.3166	24.9534	25.211	25.1031		5	5	5	58.3	58.3	58.3	12.784	0	53.117	1637600000	132	2.80298	0.00190598	1.03439	4.39545	2.76252	0.00385379	1.14042	4.50888	-0.466234	P62888	60S ribosomal protein L30	451
RPL13A	P40429;Q6NVV1	0.405198	0.703537	-0.0848293	19.2025	19.7992	23.7796	26.1348	26.1053	26.1836	26.0527	25.9097	26.2068		5	5	5	27.1	27.1	27.1	23.577	0	21.273	1337600000	71	1.62894	0.0104262	5.12932	3.33254	1.65406	0.00413241	5.21415	3.39289	-0.449386	P40429	60S ribosomal protein L13a	323
RFC3	P40938	0.267217	0.713972	-0.124986	19.7601	19.6419	20.407	21.0277	21.0053	21.5062	21.2332	20.9343	20.9968		4	4	4	16.3	16.3	16.3	40.556	0	39.611	66878000	25	1.9296	0.0108523	1.1184	3.15384	1.90143	0.00436565	1.24339	3.20047	-0.435493	P40938	Replication factor C subunit 3	325
RPS9	P46781	0.256228	0.714851	-0.128378	22.7488	22.4116	23.5156	25.1746	25.5949	25.8184	25.3027	25.5204	25.3798		9	9	9	38.7	38.7	38.7	22.591	0	19.556	1681400000	50	2.78043	0.00126705	2.50895	5.79715	2.65712	0.00205321	2.63733	5.52636	-0.429097	P46781	40S ribosomal protein S9	347
POLR2E	P19388	0.437146	0.719714	-0.0741609	18.8653	19.7618	19.4525	28.6013	28.4623	28.4803	28.5549	28.3649	28.4016		11	11	11	53.8	53.8	53.8	24.551	0	323.31	17467000000	414	5.33604	0	9.08058	24.5901	5.368	0	9.15474	24.9778	-0.429373	P19388	DNA-directed RNA polymerases I, II, and III subunit RPABC1	240
TRIM28	Q13263	0.290101	0.721297	-0.0951303	19.4416	20.777	19.436	23.0276	22.6914	23.0315	22.96	22.7366	22.7684		11	11	11	24.6	24.6	24.6	88.549	0	127.19	385530000	56	2.54027	0.00116146	2.93681	5.32522	2.56125	0.00198053	3.03194	5.41329	-0.409008	Q13263	Transcription intermediary factor 1-beta	536
RPS11	P62280	0.380253	0.722422	0.0750084	22.9822	23.1912	22.9511	24.583	24.5976	24.7618	24.606	24.757	24.8045		7	7	7	44.3	44.3	44.3	18.431	0	18.143	1419000000	58	4.19991	0	1.68099	8.56547	4.14956	0.00180635	1.60598	8.24884	0.410154	P62280	40S ribosomal protein S11	429
TUBB4A	P04350	0.179205	0.725011	-0.324913	17.8534	18.9396	19.2929	22.2007	22.2523	23.0589	23.1071	22.455	20.9751		21	3	0	58.8	8.1	0	49.585	0	19.859	78947000	37	1.98327	0.00442857	3.48373	4.02685	2.75021	0.00240645	3.80864	6.19716	-0.411687	P04350	Tubulin beta-4A chain	140
VPS16	Q9H269	0.207014	0.725015	-0.191096	19.3172	20.3297	19.8762	20.9868	20.5367	21.2767	21.0706	20.9813	20.175		2	2	2	4.1	4.1	4.1	94.693	0	4.5982	32221000	9	1.0362	0.0376543	0.901246	1.77242	1.40097	0.0100548	1.09234	2.35705	-0.418134	Q9H269	Vacuolar protein sorting-associated protein 16 homolog	763
RPS6	P62753	0.225503	0.727387	0.131479	21.2706	21.8538	22.5201	24.6317	25.205	25.2039	24.9035	25.3186	25.2129		9	9	9	36.1	36.1	36.1	28.68	0	52.795	1561100000	99	2.98763	0.00154861	3.26349	6.7728	2.80867	0.00238085	3.13202	6.16106	0.400923	P62753	40S ribosomal protein S6	440
SEC16A	O15027	0.261591	0.727607	-0.112276	19.0603	20.6775	20.3284	21.8479	21.6237	21.7249	21.9301	21.4096	21.5199		7	7	7	4.4	4.4	4.4	251.89	0	18.623	134480000	41	1.43903	0.012533	1.5978	2.59294	1.58438	0.0068126	1.71008	2.87128	-0.414145	O15027	Protein transport protein Sec16A	65
POLR3E	Q9NVU0	0.335735	0.740682	-0.0724487	19.622	20.2721	16.8986	29.1158	29.1816	29.3369	29.2494	29.1258	29.0418		57	57	57	86.4	86.4	86.4	79.897	0	323.31	77898000000	2258	3.22694	0	10.2081	8.99334	3.23831	0.00203214	10.2805	9.05463	-0.383201	Q9NVU0	DNA-directed RNA polymerase III subunit RPC5	785
FANCI	Q9NVI1	0.179155	0.753144	-0.157987	19.4313	18.9993	19.4064	20.8774	21.1552	20.4025	21.0714	20.6927	20.1971		7	7	7	6.5	6.5	6.5	149.32	0	13.519	64149000	13	2.04787	0.00971879	1.37473	3.53146	2.3792	0.00355924	1.53272	4.2505	-0.363011	Q9NVI1	Fanconi anemia group I protein	783
POLR3B	Q9NW08	0.322206	0.757264	-0.0676403	19.2072	18.9922	20.1484	29.559	29.688	29.7573	29.72	29.5785	29.5029		75	75	74	67.9	67.9	67.9	127.78	0	323.31	132440000000	2597	5.02298	0	10.1512	22.0343	5.03895	0	10.2188	22.2261	-0.363388	Q9NW08	DNA-directed RNA polymerase III subunit RPC2	786
RPL27A	P46776	0.24957	0.793367	-0.0691961	22.972	23.1754	23.7364	26.0698	25.9998	26.1537	26.0962	25.8047	26.1148		6	6	6	32.4	32.4	32.4	16.561	0	22.451	1498300000	54	3.38885	0.00182787	2.71062	7.75201	3.54947	0.00186557	2.77982	8.35092	-0.329761	P46776	60S ribosomal protein L27a	343
RPS24	P62847	0.195555	0.803379	-0.0754782	18.9177	21.1229	21.6061	24.0434	23.7482	23.8731	23.5733	23.9639	23.9009		3	3	3	28.6	28.6	28.6	15.423	0	15.411	388980000	55	1.75701	0.00959007	3.26384	3.48607	1.79753	0.0044408	3.33932	3.58353	-0.304049	P62847	40S ribosomal protein S24	445
POLR2B	P30876	0.171392	0.804456	0.100203	19.3917	19.7469	18.6175	22.9469	22.3831	22.7047	23.0327	22.7862	22.5165		12	12	12	14.2	14.2	14.2	133.9	0	30.477	395000000	48	3.19145	0.00176984	3.52642	7.58029	3.11572	0.00306575	3.42622	7.27057	0.312047	P30876	DNA-directed RNA polymerase II subunit RPB2	288
RPL18	Q07020	0.257489	0.806314	-0.0579872	22.652	22.8838	24.3351	26.8394	26.6927	26.6443	26.7384	26.5321	26.732		6	6	6	33.5	33.5	33.5	21.634	0	44.987	3198800000	116	2.50406	0.00117368	3.3772	5.35206	2.53471	0.00201622	3.43519	5.45327	-0.305861	Q07020	60S ribosomal protein L18	512
POLR3F	Q9H1D9	0.205994	0.806646	-0.0666548	18.6648	19.2	18.4004	28.5294	28.1933	28.4141	28.4574	28.1954	28.2841		19	19	19	58.5	58.5	58.5	35.684	0	170.38	24620000000	720	5.57123	0	9.55722	27.5075	5.53103	0	9.62387	27.1086	-0.296151	Q9H1D9	DNA-directed RNA polymerase III subunit RPC6	761
RPL21	P46778	0.15613	0.816034	0.088335	23.1553	20.608	23.687	25.549	26.1071	26.1157	26.1878	25.847	26.0021		3	3	3	27.5	27.5	27.5	18.565	0	103.61	1021100000	74	1.67893	0.00980189	3.52883	3.34399	1.62438	0.00438472	3.4405	3.21992	0.283318	P46778	60S ribosomal protein L21	345
SSB	P05455	0.138666	0.819234	0.10424	20.7412	18.839	19.6331	21.9857	22.5314	22.1957	22.6892	22.424	21.9123		5	5	5	11.8	11.8	11.8	46.836	0	51.022	115500000	43	1.91951	0.00574265	2.60403	3.73671	1.91677	0.00407604	2.49979	3.70864	0.275812	P05455	Lupus La protein	153
DHX9	Q08211	0.146683	0.826309	0.0804717	19.0579	20.1334	20.2157	22.0072	21.9932	22.4241	22.1938	21.9825	22.4897		13	13	13	13.9	13.9	13.9	140.96	0	44.299	293310000	102	2.4202	0.00212381	2.41963	4.83039	2.37466	0.003195	2.33916	4.6891	0.264702	Q08211	ATP-dependent RNA helicase A	516
GNL3	Q9BVP2	0.118667	0.834377	-0.103769	18.6763	21.0375	19.31	21.3205	21.9218	21.9425	22.0174	21.6805	21.1755		5	5	5	11.3	11.3	11.3	61.992	0	12.607	118680000	38	1.22653	0.0170043	1.94986	2.30266	1.30973	0.00924281	2.05363	2.46099	-0.24795	Q9BVP2	Guanine nucleotide-binding protein-like 3	743
HNRNPU	Q00839	0.120775	0.839404	-0.098952	21.7478	21.2684	18.7666	23.2973	23.1147	23.764	22.8495	23.4232	23.6064		7	7	7	10.3	10.3	10.3	90.583	0	57.995	542140000	59	1.3269	0.0134126	2.69874	2.56545	1.38261	0.00778811	2.79769	2.67913	-0.248058	Q00839	Heterogeneous nuclear ribonucleoprotein U	493
RBBP4	Q09028;Q16576	0.127557	0.859696	0.0568625	18.6656	20.3847	18.5882	22.1483	21.7001	21.9049	21.8849	22.1737	21.8653		3	3	3	8.9	8.9	8.9	47.655	0	7.3868	98933000	16	2.01285	0.00435938	2.76178	3.97515	1.96718	0.00313933	2.70492	3.86148	0.21582	Q09028	Histone-binding protein RBBP4	520
DDX20	Q9UHI6	0.13185	0.860512	-0.0505352	18.9945	18.7434	19.025	21.2875	21.2355	21.3154	21.4937	21.1702	21.0229		4	4	4	7.2	7.2	7.2	92.239	0	8.7511	72192000	14	3.81742	0	2.308	8.70281	4.85732	0	2.35853	12.2692	-0.209688	Q9UHI6	Probable ATP-dependent RNA helicase DDX20	819
BAG2	O95816	0.0920989	0.864754	-0.131978	19.6151	19.8567	21.0631	25.8222	24.2946	25.4009	25.4104	24.6147	25.0966		14	14	14	65.4	65.4	65.4	23.772	0	64.886	1933900000	128	3.18962	0.00199107	4.86227	8.04874	2.84021	0.00266429	4.99424	6.75993	-0.216031	O95816	BAG family molecular chaperone regulator 2	123
RPL10A	P62906	0.196828	0.866433	-0.0386957	23.85	24.0955	23.8104	25.3579	25.26	25.4279	25.4252	25.245	25.2597		8	8	8	40.1	40.1	40.1	24.831	0	29.435	2038300000	132	3.70683	0.0015274	1.39134	6.74562	3.83025	0.00286923	1.43003	7.09365	-0.220403	P62906	60S ribosomal protein L10a	453
HNRNPR	O43390	0.108765	0.86987	-0.0768738	21.0808	20.2584	20.6921	21.6707	21.9219	22.3981	21.9369	22.1546	21.6685		6	4	4	12.5	9.2	9.2	70.942	0	9.531	101350000	26	1.96666	0.0102344	1.24292	3.30544	1.84026	0.00479013	1.31979	3.14801	-0.216272	O43390	Heterogeneous nuclear ribonucleoprotein R	81
RPL12	P30050	0.225608	0.870295	0.030344	23.5975	23.836	23.6369	25.5439	25.5233	25.4762	25.5579	25.4549	25.6218		6	6	6	54.5	54.5	54.5	17.818	0	172.19	2950300000	197	4.51622	0	1.85472	9.84598	4.73749	0.00247391	1.82438	10.3384	0.198866	P30050	60S ribosomal protein L12	283
PRKDC	P78527	0.105143	0.885093	-0.0506128	19.6521	19.206	20.8452	21.7802	21.508	21.9295	21.9221	21.633	21.5108		18	18	18	6.4	6.4	6.4	469.08	0	49.224	250220000	53	1.6214	0.0106861	1.7875	2.95813	1.65926	0.0059	1.83812	3.04011	-0.185073	P78527	DNA-dependent protein kinase catalytic subunit	475
PABPC1	P11940;Q9H361;Q4VXU2	0.113955	0.923759	0.0296116	21.8421	21.5797	22.2769	23.6742	23.7427	23.8327	23.6738	23.9418	23.7229		18	18	13	36.9	36.9	26.4	70.67	0	120.24	1364500000	168	2.9921	0.00131176	1.8799	5.88624	3.05088	0.00228367	1.85029	5.99914	0.152399	P11940	Polyadenylate-binding protein 1	206
SEC13	P55735	0.0672395	0.936688	-0.0376809	18.833	19.5488	19.0514	22.4791	22.2631	22.1777	22.4641	22.4204	21.9224		5	5	5	25.8	25.8	25.8	35.54	0	22.698	159390000	29	3.47232	0.00202727	3.12456	8.3558	3.7901	0.00223137	3.16224	9.58263	-0.127508	P55735	Protein SEC13 homolog	389
RPL31	P62899	0.0606664	0.940708	0.0481447	21.891	21.7198	21.9795	23.7662	24.3602	24.423	23.8749	24.3846	24.4343		3	3	3	26.4	26.4	26.4	14.463	0	13.96	504890000	45	3.58439	0.00195614	2.36786	8.04499	3.31882	0.002984	2.31972	7.18813	0.128313	P62899	60S ribosomal protein L31	452
YTHDF2	Q9Y5A9	0.0866631	0.941035	0.0283947	19.6335	20.1915	18.6256	21.9327	21.6511	21.8467	21.779	21.9991	21.7377		3	3	3	6.2	6.2	6.2	62.333	0	6.1044	75823000	6	2.14412	0.00276446	2.35505	4.1657	2.12419	0.00340732	2.32666	4.11268	0.131285	Q9Y5A9	YTH domain-containing family protein 2	858
GTF3C5	Q9Y5Q8	0.0772566	0.943198	-0.0342115	18.7886	19.417	19.1983	22.5765	22.2399	22.5804	22.5243	22.2169	22.5528		7	7	7	19.1	19.1	19.1	59.57	0	27.417	263570000	43	3.99047	0	3.2967	10.5235	3.98631	0.00258636	3.33091	10.5406	-0.133697	Q9Y5Q8	General transcription factor 3C polypeptide 5	861
HSPA5	P11021	0.034172	0.967589	-0.0148207	24.7289	24.8039	24.9118	26.3138	25.9553	26.0971	26.3122	26.0233	25.9861		31	30	30	48.9	48.9	48.9	72.332	0	323.31	10709000000	762	3.43352	0.00135976	1.29235	5.98501	3.43769	0.00230722	1.30717	6.02461	-0.0601035	P11021	78 kDa glucose-regulated protein	199
SYNCRIP	O60506	0.0566173	0.971489	-0.0262489	22.5538	22.7186	22.3854	23.41	23.6809	23.8161	23.6311	23.7826	23.4145		9	9	7	23	23	19.6	69.602	0	37.273	529630000	83	2.73939	0.00185833	1.0568	4.33598	2.67405	0.00362857	1.08305	4.27558	-0.10089	O60506	Heterogeneous nuclear ribonucleoprotein Q	90
POLR2L	P62875	0.0250229	0.972483	-0.0162786	19.5529	20.3387	19.7981	28.7078	29.2561	29.3346	29.0938	29.2379	28.9179		4	4	4	68.7	68.7	68.7	7.645	0	17.744	10955000000	161	5.48554	0	9.18665	26.255	5.14601	0	9.20293	22.7478	-0.0512216	P62875	DNA-directed RNA polymerases I, II, and III subunit RPABC5	450
RPL32	P62910	0.0314215	0.972736	-0.0171153	22.198	22.0055	22.9879	25.4827	25.3768	25.9655	25.6278	25.5323	25.6135		4	4	4	33.3	33.3	33.3	15.86	0	19.438	1143800000	44	3.34446	0.00192241	3.19405	7.94477	3.10138	0.00290649	3.21116	7.12105	-0.0603536	P62910	60S ribosomal protein L32	454
RFC2	P35250	0.0338249	0.974967	0.0170409	19.2715	20.1713	18.0062	21.3778	21.439	21.6225	21.4874	21.7673	21.2357		3	3	3	13.3	13.3	13.3	39.157	0	11.112	52717000	17	1.65472	0.0107903	2.34712	3.14436	1.67563	0.0048316	2.33008	3.18208	0.0630641	P35250	Replication factor C subunit 2	298
DYNC1H1	Q14204	0.0291639	0.978865	-0.0375074	19.0786	20.4428	19.9284	23.0728	22.2062	22.4774	23.2398	22.2771	22.1271		33	33	33	9.9	9.9	9.9	532.4	0	78.473	666750000	123	2.17533	0.00187395	2.73135	4.34309	2.37175	0.0017084	2.76886	4.83232	-0.0704428	Q14204	Cytoplasmic dynein 1 heavy chain 1	557
POLR1D	P0DPB6	0.0169106	0.979525	0.00357882	21.2786	21.6735	20.8767	29.1336	29.1413	29.2925	29.2857	29.1636	29.1289		14	14	12	84.2	84.2	76.7	15.237	0	323.31	24869000000	611	5.33521	0	7.91647	23.6404	5.32794	0	7.91289	23.5678	0.0210215	P0DPB6		194
EIF3B	P55884	0.0320881	0.980209	0.0191479	19.4221	19.3881	19.0697	23.5241	23.4574	23.9927	23.877	23.4969	23.6577		3	3	3	4.2	4.2	4.2	92.48	0	5.6584	186640000	14	5.00671	0	4.38391	17.0418	4.56306	0	4.36476	14.4338	0.0635601	P55884	Eukaryotic translation initiation factor 3 subunit B	390
DDX54	Q8TDD1	0.0349451	0.982383	-0.0240002	18.8355	20.0613	19.0462	21.1018	20.4172	20.5304	20.5816	20.5472	20.8487		2	2	2	3.5	3.5	3.5	98.594	0	5.1735	30360000	14	1.5827	0.0112415	1.34482	2.74337	1.46464	0.00893779	1.36882	2.56489	-0.0722226	Q8TDD1	ATP-dependent RNA helicase DDX54	680
RPL17	P18621	0.0314822	0.984014	0.00310707	23.2897	23.2975	23.394	25.4426	25.4097	25.3882	25.4585	25.4311	25.3602		10	10	10	49.5	49.5	49.5	21.397	0	65.936	1732300000	187	5.9094	0	2.08952	14.459	6.2234	0	2.08641	15.2194	0.023315	P18621	60S ribosomal protein L17	237
PRPF19	Q9UMS4	0.0190385	0.986089	0.00597699	19.7479	19.6138	19.4242	21.9264	22.243	22.2364	22.1408	22.1422	22.1407		7	7	7	22.8	22.8	22.8	55.18	0	13.649	157880000	17	4.95836	0	2.54596	13.1297	4.25986	0.00264651	2.53998	10.5633	0.0292354	Q9UMS4	Pre-mRNA-processing factor 19	832
ILF3	Q12906	0.0342833	0.987751	-0.0255979	19.3246	20.4339	20.8754	22.7711	22.0985	22.1928	22.2166	22.163	22.6061		8	8	8	9.6	9.6	9.6	95.337	0	13.024	224950000	22	1.92972	0.00802086	2.11725	3.63803	1.87274	0.00433301	2.14285	3.5304	-0.0726414	Q12906	Interleukin enhancer-binding factor 3	528
NCL	P19338	0.0564754	0.988896	-0.0144558	24.1444	24.2948	24.5551	26.2357	25.9663	26.1429	26.0686	26.0535	26.1794		30	30	30	37.6	37.6	37.6	76.613	0	304.17	8407300000	482	3.82096	0.00188983	1.76908	7.81516	3.61635	0.00315211	1.78354	7.32019	-0.076721	P19338	Nucleolin	238
DNAJA2	O60884	0.0118445	0.989113	-0.00700124	22.0016	18.9881	20.6625	22.8715	23.0406	23.3074	23.3296	22.8168	23.0521		7	7	7	25	25	25	45.745	0	28.485	305570000	38	1.3312	0.0133527	2.51543	2.5557	1.3394	0.00862256	2.52244	2.57149	-0.0237235	O60884	DnaJ homolog subfamily A member 2	97
CPS1	P31327	0.0144381	0.991251	0.00912158	21.5859	21.0399	21.9869	23.1483	22.8281	23.2112	23.3628	23.0855	22.7666		33	32	32	30.9	30.4	30.4	164.94	0	114.67	1435400000	230	2.04223	0.00940704	1.53408	3.61798	2.15614	0.00310444	1.52496	3.82214	0.0295066	P31327	Carbamoyl-phosphate synthase [ammonia], mitochondrial	290
RPL35	P42766	0.051488	0.993744	0.0162271	22.6207	23.0429	24.0357	25.9993	26.1486	26.2778	26.2092	26.2502	26.0149		4	4	4	29.3	29.3	29.3	14.551	0	10.529	1473100000	40	2.6291	0.00123889	2.92499	5.56454	2.61468	0.00203455	2.90876	5.51879	0.077882	P42766	60S ribosomal protein L35	333
